# Supplementary material for: MicroPET Imaging Assessment of Brain Tau and Amyloid Deposition in 6 × Tg Alzheimer’s Disease Model Mice
Source: Int J Mol Sci. 2022 May 14;23(10):5485. doi: 10.3390/ijms23105485 (PMC9146140; doi:10.3390/ijms23105485)
Supplement: Supplementary file 1 [file ijms-23-05485-s001.zip]

Archive with 1 entries (1 files):
- ijms-1681728-SI.pdf
